# Supplementary material for: Breast Cancer Patient Prognosis Is Determined by the Interplay between TP53 Mutation and Alternative Transcript Expression: Insights from TP53 Long Amplicon Digital PCR Assays
Source: Cancers (Basel). 2021 Mar 26;13(7):1531. doi: 10.3390/cancers13071531 (PMC8036703; doi:10.3390/cancers13071531)
Supplement: Supplementary file 1 [file cancers-13-01531-s001.zip]

Archive with 9 entries (6 files):
- Supplementary data/
- Supplementary data/.DS_Store
- __MACOSX/
- __MACOSX/Supplementary data/
- __MACOSX/Supplementary data/._.DS_Store
- Supplementary data/Supplementary Tables.pdf
- __MACOSX/Supplementary data/._Supplementary Tables.pdf
- Supplementary data/Supp_Figures.pdf
- __MACOSX/Supplementary data/._Supp_Figures.pdf
